# Supplementary material for: Examining Anxiety and Insomnia in Internship Students and Their Association with Internet Gaming Disorder
Source: J Clin Med. 2024 Jul 11;13(14):4054. doi: 10.3390/jcm13144054 (PMC11278388; doi:10.3390/jcm13144054)
Supplement: Supplementary file 1 [file jcm-13-04054-s001.zip]

Archive with 1 entries (1 files):
- jcm-3047969-supplementary.pdf
